# Supplementary material for: Are we ready? Emergency unit capacity at selected district level hospitals in Lusaka Province, Zambia: Barriers and facilitators for improving trauma care: a mixed methods approach
Source: PLOS Glob Public Health. 2025 May 9;5(5):e0004382. doi: 10.1371/journal.pgph.0004382 (PMC12064030; doi:10.1371/journal.pgph.0004382)
Supplement: S1 Data — (XLSX) [file pgph.0004382.s002.xlsx]

## Sheet: EMERGENCYUNITASSESSM_DATA_LABEL
Record ID	Date	District	Name of facility	Level of facility	Type of facility	Distance to nearest higher level facility:	Facility Patients are Refereed to.	Is there an area (room, unit, department) specifically designated for emergency care?	Population served by facility	Emergency unit visits per year - total	Emergency unit visits per year - children aged ≤ 5 years	Outpatient visits per year (excluding emergency unit visits)	Inpatient admissions per year	Beds/gurneys dedicated for general emergency care (not including inpatient beds)	Beds/gurneys dedicated to resuscitation of the sickest patients	Inpatient hospital beds	Functioning operating theatres (24/7)	Functioning high acuity unit (e.g. ICU) beds with capacity for continuous monitoring and mechanical Ventilation	Emergency operations per year	During which hours is the emergency unit covered by providers who are physically present in the unit?	During which hours is the emergency unit covered by providers who are on call, inside the facility?	During which hours is the emergency unit covered by providers who are on call outside the facility?	Emergency Unit	Laboratory	Pharmacy	Radiology	Operating Theatre	Clean, running water	Comments	Electricity source (e.g., wired, generator)	Comments	Designated telephone or radio for communicating with other facilities and/or prehospital providers	Comments	Paper-based emergency unit chart	Comments	Electronic emergency unit chart	Comments	Isolation room for infectious diseases (e.g., TB, haemorrhagic fever)	Comments	Easy physical access to emergency unit for those requiring a wheelchair or Stretcher	Comments	Designated waiting area	Comments	Designated triage area	Comments	Designated resuscitation area	Comments	Personal protective equipment (e.g., hair covers, eye protection, N95 face masks, impermeable gowns, shoe covers, gloves) in a range of sizes	Comments
1	2023-05-23	Lusaka District	Facility 1	1st level hospital	Government hospital	4.1	UTH Hospitals Heart hospital	Yes	132229	50535	1662	16248	4281	4	2	88	1	0	991	24	24	24	24	24	24	24	24	3		3		3		3		1		1		3		1		1		1		2
2	2023-05-26	Kafue District	Facility 2	2nd level hospital	Government hospital	47.3	UTH-Hospitals Levy Mwanawasa UTH	No	189948	30794	2406	18561	5933	6	1	150	1	0	1027	24	24	12	24	24	24	24	24	1		3		3		3		1		1		3		1		1		1		2
3	2023-06-06	Lusaka District	Facility 3	1st level hospital	Government hospital	11.3	UTH- Hospitals Levy Mwanawasa UTH	Yes	510187	106030	22247	106030	5721	6	2	153	1	1	1153	24	24	12	24	24	24	24	24	3		3		3		3		1		1		3		2		2		2		2
4	2023-06-07	Lusaka District	Facility 4	1st level hospital	Government hospital	10.3	UTH- Hospitals	Yes	457516	110937	22247	110937	2712	5	4	84	1	0	794	24	24	24	24	24	24	24	24	3		3		3		3		1		2		1		2		2		2		2
5	2023-06-13	Lusaka District	Facility 5	1st level hospital	Government hospital	6.6	UTH -Hospitals	Yes	540875	159941	159941	159941	2045	10	7	152	1	0	1262	24	24	24	24	24	24	24	24	3		3		3		3		1		2		3		2		2		2		2
6	2023-08-01	Chilanga District	Facility 6	Health center or clinic	Government hospital	9	Kanyama Level Hospital (OBGY) UTH Hospitals	No	6205	12194	4350	12194	5678	1	1	24	1	0	753	12	24	24	24	8	24	0	0	3		3		3		3		1		1		2		2		1		1		2
7	2023-08-04	Lusaka District	Facility 7	1st level hospital	Government hospital	9.3	UTH - Hospitals	Yes	512639	88660	4568	88660	771	5	3	92	1	0	601	24	24	24	24	24	24	24	24	3		3		3		3		1		2		1		2		2		3		2
8	2023-08-22	Luangwa District	Facility 8	1st level hospital	Government hospital	307	Katondwe Mission Hospital Levy Mwanawasa	Yes	38345	2844	287	2844	605	3	2	27	1	0	1350	8	16	16	8	24	8	24	24	3		3		3		3		2		2		3		3		2		3		2
9	2023-08-23	Rufunsa District	Facility 9	1st level hospital	Government hospital	107.9	Levy Mwanawasa Teaching Hospital Occasionally UTH	Yes	33537	12166	1108	12166	1570	3	2	115	1	0	88	12	12	12	24	24	24	12	24	3		3		3		3		2		3		2		2		1		3		2
10	2023-09-06	Chongwe District	Facilty 10	1st level hospital	Government hospital	36.4	Levy Mwanawasa UTH UTHs	Yes	229230	19531	1430	19531	1748	4	2	105	1	0	1325	12	12	12	24	24	8	24	24	3		3		3		3		2		2		3		3		3		3		2
[truncated: 1,696 more columns]
